# Supplementary material for: Quantum Definition of Molecular Structure
Source: J Am Chem Soc. 2024 Jan 10;146(3):1760–4. doi: 10.1021/jacs.3c11467 (PMC10811664; doi:10.1021/jacs.3c11467)
Supplement: Supplementary file 2 — ja3c11467_si_002.txt [file ja3c11467_si_002.txt]

! cc-pVQZ extremescf opt

%maxcore 16000

%casscf
  nel 2
  norb 90
  mult 1
  nroots 1
end

*xyz 1 1
H 0.0000000 0.5044580 0.0000000
H 0.4368740 -0.2522290 0.0000000
H -0.4368740 -0.2522290 0.0000000
*
